# Supplementary material for: Evaluation of a Prediction Protocol to Identify Potential Targets of Epigenetic Reprogramming by the Cancer Associated Epstein Barr Virus
Source: PLoS One. 2010 Feb 26;5(2):e9443. doi: 10.1371/journal.pone.0009443 (PMC2829078; doi:10.1371/journal.pone.0009443)
Supplement: Table S1 — RpZRE3-promoter-274 data-set: A table of genes which contain a RpZRE3 core element in the 500 bp promoter region. (0.05 MB XLS) [file pone.0009443.s001.xls]

## Sheet: Sheet1
Ensembl Accession Code	Gene Name (HGNC)
ENSG00000106077	ABHD11
ENSG00000214450	AC005180.3
ENSG00000176533	AC005512.1
ENSG00000213050	AC005795.1
ENSG00000209593	AC007421.12
ENSG00000215498	AC007731.16
ENSG00000184771	AC008738.7
ENSG00000199405	AC018607.12
ENSG00000131351	AC020908.7
ENSG00000184536	AC022080.37
ENSG00000214194	AC073346.12
ENSG00000174558	AC087441.9
ENSG00000214944	AC093283.3
ENSG00000207167	AC099518.3
ENSG00000163074	AC104066.3
ENSG00000198468	AC104333.2
ENSG00000175901	AC127496.5
ENSG00000217812	AC134684.8
ENSG00000156709	AIFM1
ENSG00000212924	AL049872.3
ENSG00000206754	AL137783.12
ENSG00000180153	AL139281.7
ENSG00000206660	AL161932.15
ENSG00000215909	AL354712.18
ENSG00000203875	AL355615.12
ENSG00000208759	AL356957.27
ENSG00000202491	AL591670.10
ENSG00000189229	AL691432.53
ENSG00000175548	ALG10B
ENSG00000180715	AP001011.6
ENSG00000196763	AP002490.4
ENSG00000152056	AP1S3
ENSG00000183475	ASB7
ENSG00000166170	BAG5
ENSG00000175866	BAIAP2
ENSG00000095739	BAMBI
ENSG00000153094	BCL2L11
ENSG00000184887	BTBD6
ENSG00000127720	C12orf26
ENSG00000111678	C12orf57
ENSG00000100908	C14orf122
ENSG00000127150	C14orf153
ENSG00000138614	C15orf44
ENSG00000116922	C1orf109
ENSG00000117477	C1orf114
ENSG00000127423	C1orf135
ENSG00000163875	C1orf149
ENSG00000171806	C1orf156
ENSG00000183250	C21orf67.
ENSG00000198685	C3orf27
ENSG00000168994	C6orf145
ENSG00000175161	CADM2
ENSG00000148660	CAMK2G
ENSG00000162909	CAPN2
ENSG00000166734	CASC4
ENSG00000183323	CCDC125
ENSG00000120647	CCDC77
ENSG00000132141	CCT6B
ENSG00000008128	CDC2L2
ENSG00000163814	CDCP1
ENSG00000129596	CDO1
ENSG00000126001	CEP250
ENSG00000135837	CEP350
ENSG00000166037	CEP57
ENSG00000110172	CHORDC1
ENSG00000188517	COL25A1
ENSG00000103426	CORO7
ENSG00000121005	CRISPLD1
ENSG00000088766	CRLS1
ENSG00000176102	CSTF3
ENSG00000182224	CYB5D1
ENSG00000179091	CYC1
ENSG00000161692	DBF4B
ENSG00000145214	DGKQ
ENSG00000157379	DHRS1
ENSG00000132153	DHX30
ENSG00000160305	DIP2A
ENSG00000105993	DNAJB6
ENSG00000067334	DNTTIP2
ENSG00000047579	DTNBP1
ENSG00000139318	DUSP6
ENSG00000133740	E2F5
ENSG00000205609	EIF3CL
ENSG00000184110	EIF3S8
ENSG00000063046	EIF4B
ENSG00000110321	EIF4G2
ENSG00000198018	ENTPD7
ENSG00000218266	ERVWE2
ENSG00000012232	EXTL3
ENSG00000181104	F2R
ENSG00000135472	FAIM2
ENSG00000171634	FALZ (BPTF)
ENSG00000119632	FAM14A
ENSG00000165874	FAM35B.
ENSG00000128578	FAM40B
ENSG00000077458	FAM76B
ENSG00000127585	FBXL16
ENSG00000198793	FRAP1
ENSG00000068438	FTSJ1
ENSG00000162613	FUBP1
ENSG00000104290	FZD3
ENSG00000178950	GAK
ENSG00000125965	GDF5
ENSG00000164404	GDF9
ENSG00000102886	GDPD3
ENSG00000131067	GGTL3
ENSG00000131153	GINS2
ENSG00000198932	GPRASP1
ENSG00000137106	GRHPR
ENSG00000140307	GTF2A2
ENSG00000125812	GZF1
ENSG00000196591	HDAC2
ENSG00000164818	HEATR2
ENSG00000092148	HECTD1
ENSG00000183558	HIST2H2AA3
ENSG00000203812	HIST2H2AA4
ENSG00000216550	HIST2H2BC
ENSG00000218157	HIST2H2BD
ENSG00000164120	HPGD
ENSG00000207598	hsa-mir-124-3
ENSG00000199038	hsa-mir-210
ENSG00000207707	hsa-mir-639
ENSG00000169087	HSPBAP1
ENSG00000115457	IGFBP2
ENSG00000170604	IRF2BP1
ENSG00000162434	JAK1
ENSG00000096968	JAK2
ENSG00000066135	JMJD2A
ENSG00000182255	KCNA4
ENSG00000134901	KDELC1
ENSG00000137261	KIAA0319
ENSG00000163808	KIF15
ENSG00000054523	KIF1B
ENSG00000205629	LCMT1
ENSG00000140471	LINS1
ENSG00000131899	LLGL1
ENSG00000073350	LLGL2
ENSG00000169223	LMAN2
ENSG00000143013	LMO4
ENSG00000132128	LRRC41
ENSG00000170860	LSM3
ENSG00000164109	MAD2L1
ENSG00000139915	MAMDC1
ENSG00000135341	MAP3K7
ENSG00000129071	MBD4
ENSG00000076770	MBNL3
ENSG00000176274	MCART6
ENSG00000152034	MCHR2
ENSG00000112159	MDN1
ENSG00000123066	MED13L
ENSG00000145794	MEGF10
ENSG00000197889	MEIG1
ENSG00000127804	METT10D
ENSG00000151611	MMAA
ENSG00000169184	MN1
ENSG00000020426	MNAT1
ENSG00000070444	MNT
ENSG00000112651	MRPL2
ENSG00000172689	MS4A10
ENSG00000100330	MTMR3
ENSG00000125814	NAPB
ENSG00000154654	NCAM2
ENSG00000125912	NCLN
ENSG00000101882	NKAP
ENSG00000179873	NLRP11
ENSG00000011052	NME2
ENSG00000165271	NOL6
ENSG00000135318	NT5E
ENSG00000070081	NUCB2
ENSG00000112664	NUDT3
ENSG00000130703	OSBPL2
ENSG00000158639	PAGE5
ENSG00000099864	PALM
ENSG00000183570	PCBP3
ENSG00000185808	PIGP
ENSG00000124155	PIGT
ENSG00000104886	PLEKHJ1
ENSG00000182013	PNMAL1
ENSG00000137709	POU2F3
ENSG00000125686	PPARBP
ENSG00000058272	PPP1R12A
ENSG00000132825	PPP1R3D
ENSG00000170955	PRKCDBP
ENSG00000184304	PRKD1
ENSG00000132600	PRMT7
ENSG00000110958	PTGES3
ENSG00000164751	PXMP3
ENSG00000143811	PYCR2
ENSG00000151164	RAD9B
ENSG00000162437	RAVER2
ENSG00000162521	RBBP4
ENSG00000173933	RBM4
ENSG00000198771	RCSD1
ENSG00000137522	RNF121
ENSG00000219319	RP11-179H18.4
ENSG00000218456	RP11-262H14.10
ENSG00000220674	RP11-289I10.2
ENSG00000219599	RP11-348A7.2
ENSG00000218038	RP11-430G17.1
ENSG00000220544	RP11-452D2.2
ENSG00000219132	RP11-764K9.3
ENSG00000215036	RP13-140E4.1
ENSG00000220736	RP13-55H22.2
ENSG00000218048	RP3-407E4.4
ENSG00000218110	RP4-672J20.2
ENSG00000089157	RPLP0
ENSG00000102104	RS1
ENSG00000176700	SCAND2.
ENSG00000128228	SDF2L1
ENSG00000129657	SEC14L1
ENSG00000142864	SERBP1
ENSG00000197632	SERPINB2
ENSG00000104897	SF3A2
ENSG00000125454	SLC25A19
ENSG00000133460	SLC2A11
ENSG00000108604	SMARCD2
ENSG00000198952	SMG5
ENSG00000184602	SNN
ENSG00000028528	SNX1
ENSG00000115234	SNX17
ENSG00000196104	SPOCK3
ENSG00000187678	SPRY4
ENSG00000179119	SPTY2D1
ENSG00000040341	STAU2
ENSG00000123473	STIL
ENSG00000072786	STK10
ENSG00000115694	STK25
ENSG00000054654	SYNE2
ENSG00000171148	TADA3L
ENSG00000135801	TAF5L
ENSG00000162227	TAF6L
ENSG00000178913	TAF7
ENSG00000160551	TAOK1
ENSG00000092607	TBX15
ENSG00000100926	TM9SF1
ENSG00000164124	TMEM144
ENSG00000065600	TMEM206
ENSG00000112697	TMEM30A
ENSG00000156171	TMEM77
ENSG00000163472	TMEM79
ENSG00000164897	TMUB1
ENSG00000168591	TMUB2
ENSG00000185361	TNFAIP8L1
ENSG00000077097	TOP2B
ENSG00000167333	TRIM68
ENSG00000206557	TRIM71
ENSG00000144935	TRPC1
ENSG00000163728	TTC14
ENSG00000200368	U47924.1
ENSG00000150991	UBA52
ENSG00000165006	UBAP1
ENSG00000184182	UBE2F
ENSG00000174607	UGT8
ENSG00000147854	UHRF2
ENSG00000111981	ULBP1
ENSG00000100373	UPK3A
ENSG00000156467	UQCRB
ENSG00000173660	UQCRH
ENSG00000111237	VPS29
ENSG00000139719	VPS33A
ENSG00000163811	WDR43
ENSG00000206061	Z97652.9
ENSG00000213062	Z99572.1
ENSG00000176261	ZBTB8OS
ENSG00000120784	ZFP30
ENSG00000131127	ZNF141
ENSG00000204920	ZNF155
ENSG00000166526	ZNF3
ENSG00000198546	ZNF511
ENSG00000171425	ZNF581
ENSG00000173545	ZNF622
ENSG00000143373	ZNF687
ENSG00000169957	ZNF768
ENSG00000198346	ZNF813
Supporting Information: Table 1. Genes which contain a RpZRE3 core element in the 500bp promoter region.
